# Supplementary material for: Survey dataset on leadership styles and job satisfaction: The Perspective of employees of hospitality providers
Source: Data Brief. 2018 Jun 26;19:2178–88. doi: 10.1016/j.dib.2018.06.033 (PMC6141163; doi:10.1016/j.dib.2018.06.033)
Supplement: Supplementary file 2 — Supplementary material [file mmc2.zip]

Archive with 1 entries (1 files):
- Original Data (Analysis proper.sav  leadership original).savtoday.sav
